# Supplementary material for: Effect of Ashwagandha Withanolides on Muscle Cell Differentiation
Source: Biomolecules. 2021 Oct 4;11(10):1454. doi: 10.3390/biom11101454 (PMC8533065; doi:10.3390/biom11101454)
Supplement: Supplementary file 1 [file biomolecules-11-01454-s001.zip]

Archive with 1 entries (1 files):
- biomolecules-1344729-supplementary.pdf
